# Supplementary material for: Clostridioides difficile Single Cell Swimming Strategy: A Novel Motility Pattern Regulated by Viscoelastic Properties of the Environment
Source: Front Microbiol. 2021 Jul 21;12:715220. doi: 10.3389/fmicb.2021.715220 (PMC8333305; doi:10.3389/fmicb.2021.715220)
Supplement: Supplementary Text 1 — Settings-file used for YSMR. “Supplementary_text 1_tracking.txt”. [file Data_Sheet_1.ZIP]

Archive with 1 entries (1 files):
- supplementary_text S1_tracking.txt
